# Supplementary material for: Insights from the Endophytic Fungi in Amphisphaeria (Sordariomycetes): A. orixae sp. nov. from Orixa japonica and Its Secondary Metabolites
Source: Microorganisms. 2023 May 11;11(5):1268. doi: 10.3390/microorganisms11051268 (PMC10221786; doi:10.3390/microorganisms11051268)
Supplement: Supplementary file 1 [file microorganisms-11-01268-s001.zip]

Archive with 1 entries (1 files):
- microorganisms-2357812-supplementary.pdf
